# Supplementary material for: Associations between C-reactive protein and individual symptoms of depression in a lower-middle income country
Source: BJPsych Open. 2024 Oct 3;10(5):e169. doi: 10.1192/bjo.2024.735 (PMC11536211; doi:10.1192/bjo.2024.735)
Supplement: Fellows et al. supplementary material 3 — Fellows et al. supplementary material [file S205647242400735Xsup003.xlsx]

## Sheet: Sheet1
Supplementary Table 1. Associations between peripheral inflammation and depressive
symptoms, clinical and demographic variables in linear regression
Demographic Variables	B	95% Confidence Interval		p=
		Lower	Upper
Marriage Status
Years of Education	0.004	0.99	1.02	0.531
Clinical Variables
Weight (Kg)	0.001	0.99	1.01	0.759
Taking anti-cholinergic	0.262	1.07	1.58	0.009
Taking antipsychotic (atypical)	0.119	0.91	1.4	0.28
Taking benzodiazepine	-0.008	0.87	1.14	0.907
HAMD-Total	-0.001	0.99	1.01	0.739
PHQ-9	-0.008	0.98	1.01	0.291
GAD-7	0.0005	0.98	1.02	0.959
CGI	0.002	0.93	1.08	0.953
Symptom - HAMD item #
Depressed Mood - 1	-0.092	0.84	0.99	0.026
Guilt - 2	-0.032	0.9	1.04	0.398
Suicidal Ideation - 3	0.002	0.93	1.07	0.952
Insomnia (early) - 4	0.092	1.01	1.19	0.026
Insomnia (middle) - 5	0.036	0.95	1.14	0.447
Insomnia (morning) - 6	0.053	0.97	1.14	0.755
Work & Activities - 7	0.028	0.97	1.1	0.376
Psychomotor Retardation - 8	0.01	0.95	1.08	0.765
Agitation - 9	-0.009	0.97	1.12	0.223
Psychic Anxiety - 10	0.071	1	1.15	0.039
Somatic Anxiety - 11	0.0004	0.91	1.1	0.993
Gastrointestinal - 12	-0.040	0.87	1.06	0.42
General Somatic - 13	-0.069	0.85	1.02	0.131
Sexual Dysfunction - 14	0.053	0.92	1.21	0.436
Hypochondriases - 15	0.083	0.98	1.2	0.109
Weight Loss - 16	-0.063	0.87	1.01	0.102
Insight - 17	-0.029	0.93	1.03	0.356
B - beta coefficient
