# Supplementary material for: Associations between C-reactive protein and individual symptoms of depression in a lower-middle income country
Source: BJPsych Open. 2024 Oct 3;10(5):e169. doi: 10.1192/bjo.2024.735 (PMC11536211; doi:10.1192/bjo.2024.735)
Supplement: Fellows et al. supplementary material 4 — Fellows et al. supplementary material [file S205647242400735Xsup004.xlsx]

## Sheet: Sheet1
Supplementary Table 3. Associations between peripheral inflammation
and depressive symptoms, clinical and demographic variables
in logistic regression (n=135)
Demographic Variables	Odds Ratio	95% Confidence Interval		p=
		Lower	Upper
Marriage Status	0.74	0.35	1.54	0.416
Years of Education	0.94	0.85	1.04	0.204
Clinical Variables
Weight (Kg)	1.03	0.97	1.09	0.327
Taking anti-cholinergic	1.94	0.56	6.77	0.298
Taking antipsychotic (atypical)	0.61	0.12	3.15	0.552
Taking benzodiazepine	2.44	0.91	6.53	0.076
HAMD-Total	1.03	0.96	1.11	0.354
PHQ-9	1.08	0.96	1.21	0.217
GAD-7	1.01	0.87	1.16	0.746
CGI	1.67	0.92	2.3	0.09
Symptom - HAMD item #
Depressed Mood - 1	1.51	0.61	2.18	0.665
Guilt - 2	1.06	0.61	1.84	0.828
Suicidal Ideation - 3	1.34	0.88	2.22	0.252
Insomnia (early) - 4	2.17	1.03	4.59	0.042
Insomnia (middle) - 5	0.512	0.24	1.12	0.093
Insomnia (morning) - 6	7.72	1.23	5.98	0.013
Work & Activities - 7	1.05	0.62	1.75	0.86
Psychomotor Retardation - 8	1.71	0.91	3.23	0.096
Agitation - 9	1.38	0.74	2.58	0.317
Psychic Anxiety - 10	3.89	1.06	14.3	0.041
Somatic Anxiety - 11	0.73	0.35	1.5	0.389
Gastrointestinal - 12	0.38	0.16	0.92	0.032
General Somatic - 13	0.35	0.15	0.8	0.013
Sexual Dysfunction - 14	1.26	0.39	4.03	0.699
Hypochondriases - 15	1.47	0.6	3.6	0.399
Weight Loss - 16	0.55	0.28	1.06	0.074
Insight - 17	1.48	0.9	2.42	0.125
Abbreviations: HAMD-Total, Hamilton Depression Rating Scale-Total score;
PHQ-9, Patient Health Questionnaire-9; GAD7, General Anxiety Disorder-7;
CGI, Clinical Global Impressions
