# Supplementary material for: Associations between C-reactive protein and individual symptoms of depression in a lower-middle income country
Source: BJPsych Open. 2024 Oct 3;10(5):e169. doi: 10.1192/bjo.2024.735 (PMC11536211; doi:10.1192/bjo.2024.735)
Supplement: Fellows et al. supplementary material 5 — Fellows et al. supplementary material [file S205647242400735Xsup005.xlsx]

## Sheet: Sheet1
Supplementary Table 3. Associations between peripheral inflammation
and depressive symptoms, clinical and demographic variables in
linear regression (n=135)
Demographic Variables	B	95% Confidence Interval		p=
		Lower	Upper
Marriage Status	-0.41	-0.85	0.04	0.075
Years of Education	-0.05	-0.11	0.01	0.053
Clinical Variables
Weight (Kg)	0.17	-0.02	0.49	0.279
Taking anti-cholinergic	-0.69	-0.14	1.51	0.102
Taking antipsychotic (atypical)	-0.34	-1.21	0.54	0.449
Taking benzodiazepine	0.19	-0.39	0.38	0.507
HAMD-Total	0.02	-0.02	0.51	0.428
PHQ-9	-0.02	-0.08	0.04	0.502
GAD-7	-0.03	-0.12	0.05	0.496
CGI	0.38	0.084	0.68	0.012
Symptom - HAMD item #
Depressed Mood - 1	0.066	-0.28	0.41	0.709
Guilt - 2	-0.23	-0.53	0.8	0.147
Suicidal Ideation - 3	0.218	-0.67	0.5	0.133
Insomnia (early) - 4	0.493	0.15	0.84	0.005
Insomnia (middle) - 5	-0.03	-0.43	0.37	0.868
Insomnia (morning) - 6	0.331	-0.01	0.67	0.054
Work & Activities - 7	0.36	0.11	0.61	0.005
Psychomotor Retardation - 8	0.299	0.04	0.56	0.026
Agitation - 9	0.317	0.04	0.59	0.023
Psychic Anxiety - 10	0.469	0.21	0.73	<0.001
Somatic Anxiety - 11	0.093	-0.29	0.47	0.627
Gastrointestinal - 12	-0.29	-0.71	0.13	0.171
General Somatic - 13	-0.508	-0.88	-0.13	0.008
Sexual Dysfunction - 14	0.4	-0.18	0.99	0.178
Hypochondriases - 15	0.28	-0.61	0.7	0.217
Weight Loss - 16	-0.53	-0.84	0.22	0.001
Insight - 17	-0.16	-0.42	0.09	0.212
B - beta coefficient
